# Supplementary material for: Is long-term PM1 exposure associated with blood lipids and dyslipidemias in a Chinese rural population?
Source: Environ Int. 2020 May;138:105637. doi: 10.1016/j.envint.2020.105637 (PMC7152799; doi:10.1016/j.envint.2020.105637)
Supplement: Supplementary data 1 [file mmc1.xml]

<?xml version="1.0" encoding="UTF-8" standalone="no"?><data:data><datasets><author>xianghao@whu.edu.cn</author><type>0</type><dataset><value>1</value><reason>The authors do not have permission to share data</reason><comments/></dataset></datasets></data:data>
